# Supplementary material for: Preliminary study of anti-CD40 and ubiquitin proteasome antibodies in primary podocytopaties
Source: Front Med (Lausanne). 2023 Jun 20;10:1189017. doi: 10.3389/fmed.2023.1189017 (PMC10319126; doi:10.3389/fmed.2023.1189017)
Supplement: Supplementary file 1 [file Table_1.XLS]

## Sheet: DATA
Responce_MCD_SSNS_PR_NOremission	Age	Gender	Gender_code	antiUCHL1ngml	antiCD40ngml	Hystology	Code	Proteinuria_g_24h	Serum_creatinine
	34	F	1	3.33	8.612	Control	5
	60	F	1	3.4	2.249	Control	5
	45	M	2	3.62	4.599	Control	5
	49	M	2	1.4	5.222	Control	5
	48	F	1	2.84	6.48	Control	5
	34	F	1	0.86	9.375	Control	5
	31	M	2	1.49	3.015	Control	5
	33	M	2	1.45	4.103	Control	5
	29	F	1	1.71	4.621	Control	5
	30	M	2	1.83	3.615	Control	5
	23	M	2	1.46	6.928	Control	5
	60	М	2	0.53	25.02	MPGN	4	5.89	144.98
	67	F	1	0.33	7.098	MPGN	4	3.94	130.2
	33	F	1	0.12	3.736	MPGN	4	3.76	134
	22	М	2	0.28	11.9	MPGN	4	3.7	176.52
	36	М	2	1.281	6.371	MPGN	4	2.4	106.2
	38	F	1	4.194	5.177	MPGN	4	5.75	125.2
	26	М	2	2.567	18.78	MPGN	4	3.5	91
	60	F	1	1.049	11	MPGN	4	5.9	200
	55	М	2	1.333	4.126	MPGN	4	8.15	193
	45	F	1	2.6	5.32	MPGN	4	1.04	140.04
	38	M	2	1.3	4.03	MPGN	4	1.88	108
	30	F	1	1.37	3.5	MPGN	4	2.08	83.1
	56	M	2	1.91	5.77	MPGN	4	0.8	75
	19	М	2	0.74	6.017	IgAN	3	0.26	135.5
	43	F	1	1.762	4.539	IgAN	3	4.2	89.4
	29	F	1	2.919	9.06	IgAN	3	1.67	83.2
	26	М	2	0.51	11.06	IgAN	3	3.3	247
	34	М	2	1.994	4.118	IgAN	3	2.6	116
	55	F	1	0.506	6.115	IgAN	3	3.68	130
	32	F	1	1.865	3.353	IgAN	3	1.6	72
	39	М	2	0.775	4.148	IgAN	3	2.54	115
	44	М	2	0.966	3.525	IgAN	3	2.7	135
	24	М	2	0.915	9.012	IgAN	3	2.36	153
	50	F	1	2.03	3.51	IgAN	3	6.8	200
	24	F	1	2.95	19.21	IgAN	3	2.6	135
	35	М	2	0.92	4.546	IgAN	3	2.6	183
	67	F	1	0.45	6.12	IgAN	3	4.6	129.2
	34	F	1	0.32	4	IgAN	3	4.7	68.95
	36	M	2	0.5	10.2	IgAN	3	4.025	95
	25	M	2	0.53	7.08	IgAN	3	2.56	173
	34	F	1	2.1	6.1	IgAN	3	4.2	135.2
	67	M	2	0.54	10.2	IgAN	3	2.635	189.3
	35	M	2	3	14.35	IgAN	3	9	134
	30	F	1	0.9	10.5	IgAN	3	1	56.9
	42	M	2	0.53	12.1	IgAN	3	5.89	144.98
	37	М	2	3.34	14.47	MN	2	5.6	84.5
	41	F	1	24.24	15.81	MN	2	2	80.1
	51	М	2	4.44	13.71	MN	2	3.57	100.45
	71	М	2	0.57	5.282	MN	2	3	146.3
	43	М	2	2.609	13.73	MN	2	3.9	97.91
	27	М	2	1.064	4.952	MN	2	3.44	119
	26	М	2	1.075	11.47	MN	2	7.15	79
	45	F	1	1.88	14.07	MN	2	4.05	97
	36	М	2	1.157	3.916	MN	2	7.2	108
	38	M	2	2.397	4.651	MN	2	1.11	71
	36	М	2	2.428	7.485	MN	2	2.2	81
	46	М	2	0.904	3.323	MN	2	7.3	89
	60	М	2	2.1	5.034	MN	2	2.24	130
	55	F	1	13.17	9.932	MN	2	3.2	84
	50	F	1	1.65	7.1	MN	2	1.48	93.7
	48	M	2	2.29	13.2	MN	2	2.31	108.3
	67	M	2	1.1	4.8	MN	2	6.02	144.5
	54	M	2	3.69	9.9	MN	2	7.92	81.37
	64	M	2	1.58	4.6	MN	2	3.2	79.56
	43	M	2	3.63	14	MN	2	4.5	77.1
	46	M	2	1.28	7.5	MN	2	4.71	64
2	25	F	1	9.13	9.29	FSGS	1	4.776	113.59
2	37	F	1	13.864	8.23	FSGS	1	4.75	74
2	27	F	1	7.923	4.94	FSGS	1	15.5	181
2	27	М	2	8.12	10.4	FSGS	1	2.53	82.14
2	35	F	1	6.86	8.818	FSGS	1	2.1	64.3
2	40	M	2	21.63	5.42	FSGS	1	3.8	163
2	35	M	2	3.58	3.78	FSGS	1	1.76	154.3
2	44	F	1	6.52	5.44	FSGS	1	1.7	104.3
2	50	M	2	13.88	5.03	FSGS	1	3.66	108
2	36	M	2	8.2	4.88	FSGS	1	3.9	120.4
3	28	М	2	0.41	11.48	FSGS	1	4.18	56.9
3	61	F	1	0.65	12.323	FSGS	1	1.2	189.6
3	23	М	2	2.5	9.29	FSGS	1	5.78	157.8
3	69	М	2	0.987	4.32	FSGS	1	8.6	75
3	32	F	1	2.89	15.11	FSGS	1	3	70
3	44	M	2	3.05	10.1	FSGS	1	3.2	90
3	38	M	2	3	8.53	FSGS	1	3.4	108.63
3	34	F	1	3.45	18.2	FSGS	1	5.1	150
3	36	F	1	3.31	20.5	FSGS	1	3.1	66.92
4	44	М	2	0.69	8.22	FSGS	1	5.2	86.64
4	35	М	2	1.7	36.61	FSGS	1	3.5	88.4
4	31	F	1	8.39	43.38	FSGS	1	3.3	76.92
4	37	F	1	1.741	16.1	FSGS	1	6.7	131
4	19	М	2	3.104	27.82	FSGS	1	14.06	140
4	62	М	2	0.987	28.8	FSGS	1	3.85	198
4	33	F	1	2.562	17.41	FSGS	1	5.76	158
4	64	F	1	1.121	15.81	FSGS	1	4.54	68
4	63	М	2	1.973	10.76	FSGS	1	10.58	185
4	32	F	1	6.52	5.394	FSGS	1	1.7	104.3
4	26	F	1	0.26	5.972	FSGS	1	2.8	147.7
4	24	F	1	0.775	5.905	FSGS	1	6.2	81
4	35	M	2	5.52	20.22	FSGS	1	6.5	77
4	65	M	2	5.5	25.65	FSGS	1	4.9	171.9
4	28	M	2	0.9	23.42	FSGS	1	2.03	107.5
4	30	M	2	2.5	16.18	FSGS	1	3	98
1	18	М	2	2.9	8.188	MCD	0	5	171.3
1	56	М	2	8.72	13.43	MCD	0	5.75	81.2
1	59	F	1	6.9	8.43	MCD	0	5.65	67
1	52	F	1	3.31	8.406	MCD	0	9.92	72.8
1	50	F	1	5	8.97	MCD	0	3.8	85.2
1	44	F	1	11.4	14.59	MCD	0	6	66.92
1	41	F	1	14.9	6.19	MCD	0	4.26	96.6
1	32	М	2	2.87	12.29	MCD	0	8.2	100.3
1	18	F	1	4.96	4.78	MCD	0	5.1	73.59
1	30	М	2	8.3	9.65	MCD	0	5.76	76.3
1	28	F	1	2.516	14.03	MCD	0	6.23	120.5
1	25	F	1	7.8	10.56	MCD	0	3.24	85.9
1	22	F	1	12	5.177	MCD	0	3.7	76
1	22	М	2	2.04	5.327	MCD	0	10.5	70.4
1	19	F	1	12.2	3.608	MCD	0	2.67	62
